# Supplementary material for: Nanoceria as Safe Contrast Agents for X-ray CT Imaging
Source: Nanomaterials (Basel). 2023 Jul 29;13(15):2208. doi: 10.3390/nano13152208 (PMC10421217; doi:10.3390/nano13152208)
Supplement: Supplementary file 1 [file nanomaterials-13-02208-s001.zip]

Archive with 1 entries (1 files):
- nanomaterials-2508146-supplementary.pdf
